# Supplementary material for: Accessible Eco-Friendly Method for Wastewater Removal of the Azo Dye Reactive Black 5 by Reusable Protonated Chitosan-Deep Eutectic Solvent Beads
Source: Molecules. 2024 Apr 3;29(7):1610. doi: 10.3390/molecules29071610 (PMC11013712; doi:10.3390/molecules29071610)
Supplement: Supplementary file 1 [file molecules-29-01610-s001.zip]

Archive with 1 entries (1 files):
- molecules-2925732-supplementary.docx
